# Supplementary material for: Mating system and population structure in the natural distribution of Toona ciliata (Meliaceae) in South China
Source: Sci Rep. 2020 Oct 12;10:16998. doi: 10.1038/s41598-020-74123-8 (PMC7550595; doi:10.1038/s41598-020-74123-8)
Supplement: Supplementary file 3 — Supplementary Table 1. [file 41598_2020_74123_MOESM3_ESM.xlsx]

## Sheet: data_ssr_recheck_familyCK_forml
SI Table 1: Genotype data at eight microsatellite loci in six populations of Toona ciliata (Zhou, et al.)
	individual number	TCR17		TCR18		TCR20		TCR26		TCR51		TCR78		TCR83		TCR122
Baoshan
BS1	1	153	158	140	168	293	293	240	248	112	112	176	176	231	231	164	295
BS1	2	153	158	140	182	293	293	240	246	112	112	176	176	231	259	164	295
BS1	3	153	191	140	140	153	153	240	248	112	140	176	176	250	263	164	164
BS1	4	153	191	140	188	153	153	240	248	112	140	176	176	231	263	164	164
BS1	6	153	191	140	202	153	153	240	240	112	112	176	184	231	255	164	164
BS2	1	153	191	140	140	153	153	254	258	112	112	176	180	267	275	164	164
BS2	2	153	191	158	202	153	293	246	254	112	112	176	176	231	261	164	164
BS2	3	153	191	140	202	153	293	242	254	112	140	176	176	231	275	164	164
BS2	4	153	191	140	202	152	293	244	254	112	140	176	176	231	263	164	164
BS2	5	153	153	140	140	293	293	240	254	112	112	176	176	226	231	164	164
BS2	6	153	192	140	202	153	323	242	254	112	112	176	176	231	267	164	164
BS3	1	153	191	140	190	153	153	240	248	112	140	176	176	231	263	164	164
BS3	2	153	191	140	186	153	153	246	248	112	140	176	176	231	255	164	164
BS3	3	153	158	140	182	293	293	240	248	112	112	176	188	231	260	164	295
BS3	4	153	191	140	186	153	153	240	248	112	112	176	176	231	274	164	164
BS3	5	153	153	182	182	293	293	240	248	112	112	176	176	231	276	164	295
BS3	6	153	158	182	182	293	293	240	248	112	112	172	176	231	271	164	295
BS4	1	153	153	133	140	293	293	240	240	112	112	176	176	261	275	164	295
BS4	2	153	153	140	188	293	293	240	254	112	112	176	176	253	256	164	295
BS4	3	153	156	140	193	293	293	240	240	112	112	176	176	231	261	164	295
BS4	4	153	153	140	186	293	293	240	240	112	112	176	176	231	253	164	295
BS4	5	153	153	140	140	293	293	240	240	112	112	176	188	261	261	164	295
BS4	6	153	153	140	186	293	293	240	248	112	112	176	186	231	253	164	295
BS5	1	153	153	140	140	293	293	242	248	112	112	176	176	263	263	164	166
BS5	2	153	153	140	140	293	293	240	240	112	112	176	176	231	251	164	295
BS5	3	153	153	140	140	293	293	240	240	112	112	172	176	231	263	164	295
BS5	4	153	158	140	182	293	293	240	254	112	112	176	188	231	261	164	166
BS5	5	153	158	140	182	293	293	240	254	112	112	168	176	231	259	166	295
BS5	6	153	153	140	186	293	293	240	242	112	112	176	176	231	249	164	295
BS6	1	153	191	140	186	153	153	240	240	112	140	176	180	231	253	164	172
BS6	2	153	158	140	182	293	293	236	254	112	112	176	176	231	231	164	295
BS6	5	153	191	140	140	153	153	244	254	112	140	172	176	255	261	164	164
BS6	6	153	158	140	182	293	293	240	240	112	112	172	176	231	255	164	295
BS7	1	153	153	140	189	293	293	240	244	112	112	176	176	231	261	164	295
BS7	2	153	153	128	140	293	293	240	240	112	112	176	176	231	256	164	295
BS7	3	153	153	140	140	293	293	240	244	112	112	176	176	241	253	164	295
BS7	4	153	153	140	165	293	293	244	248	112	112	176	176	253	263	164	295
BS7	5	153	191	140	140	153	153	240	246	112	140	176	176	252	253	164	164
BS7	6	153	153	140	188	293	293	240	246	112	112	176	176	231	253	164	295
BS8	1	153	191	140	140	153	153	240	240	112	140	176	180	231	251	164	164
BS8	2	153	191	140	158	153	153	240	240	112	112	176	176	231	259	164	164
BS8	3	153	158	142	182	292	292	240	240	112	112	172	176	231	249	164	295
BS8	4	153	191	140	140	153	153	240	240	112	112	176	176			164	164
BS8	5	153	191	140	140	153	153	240	240	112	112	176	180	260	274	164	164
BS8	6	153	191	140	182	153	153	240	240	112	112	176	176	231	240	164	164
BS9	1	153	191	140	140	153	153	240	240	112	112	176	176	231	255	158	164
BS9	2	153	158	140	140	293	298	240	242	112	112	176	176	255	274	164	166
BS9	3	153	191	124	140	153	153	240	246	112	112	176	176	231	255	164	164
BS9	4	153	191	124	140	153	153	240	240	112	112	176	176	231	255	164	164
BS9	5	152	191	140	210	153	153	240	258	112	112	176	176	231	255	164	164
BS9	6	153	191	140	140	153	153	240	244	112	140	176	176	231	255	164	164
BS10	1	153	191	140	140	153	293	240	240	112	112	176	176	231	234	164	164
BS10	2	153	191	140	140	153	293	240	248	112	112	176	231	231	259	164	164
BS10	3	153	191	140	140	153	153	240	256	112	112	176	176	231	269	164	164
BS10	4	158	158	140	140			248	252	112	112	176	180	231	259	164	166
BS10	5	153	153	140	182	293	293	240	240	112	112	176	176	231	241	164	164
BS10	6	153	191	140	202	153	293	240	260	112	112	172	176	231	259	164	164
BS11	1	153	192	140	188	153	153			112	112	176	180	231	259	164	164
BS11	2	153	153	140	186	293	293			112	112	176	176	231	255	164	295
BS11	4	153	191	140	202	153	293			112	140	176	176	231	253	164	164
BS11	6	158	192	182	182	153	153			111	111	188	188	226	226	166	166
BS12	1	153	153	107	140	293	293	240	265	112	112	176	180	251	263	164	166
BS12	2	153	153	140	140	293	293	240	265	112	112	176	188	252	263	166	297
BS12	3	155	158	140	182	251	293	240	240	112	112	176	176	231	256	164	166
BS12	4	153	158	140	182	293	293	240	246	112	112	176	188	231	259	166	297
BS12	5	153	153	140	182	293	322	240	246	112	112	176	176	263	275	164	166
BS12	6	153	191	140	182	153	153	240	254	112	112	176	176	231	260	164	164
BS14	1	153	153	140	140	293	293	250	252	112	112	176	176	231	259	164	295
BS14	2	153	153	140	186	293	293	246	252	112	112	176	176	240	263	164	295
BS14	3	153	153	140	189	293	293	240	240	112	112	176	176	240	287	164	295
BS14	4	153	191	140	140	153	153	240	254	112	140	176	176	231	278	164	164
BS14	5	153	191	140	186	153	293	244	252	112	112	176	176	231	240	164	295
BS14	6	153	153	140	140	293	293	240	240	112	112	176	176	231	259	164	295
BS15	1	153	191	140	140	153	153	240	242	112	112	176	176	231	255	164	164
BS15	2	153	191	140	186	153	293	240	242	112	112	172	176	231	263	164	164
BS15	3	153	153	140	186	293	293	240	242	112	112	176	176	263	286	166	166
BS15	4	153	153	140	182	293	293	240	242	112	112	176	176	231	286	164	164
BS15	5	153	153	140	186	293	293	239	242	112	112	176	176	231	263	164	164
BS15	6	153	153	140	182			240	242	112	112	176	176	231	263	164	164
BS18	1	153	153	140	182	293	293	240	246	112	112	176	188	261	263	164	295
BS18	2	153	153	140	140	293	293	242	242	112	112	176	180	261	263	164	295
BS18	3	153	153	140	183	293	293	240	240	112	112	176	180	231	263	164	295
BS18	4	153	158	140	140	293	293	240	240	112	112	176	176	261	275	164	295
BS18	5	153	153	140	183	293	293	240	242	112	112	176	176	231	263	164	295
BS18	6	153	153	140	140	293	293	240	242	112	112	176	180	231	263	164	295
BS19	1	153	153	140	186	293	293	240	254	112	112	176	176	231	240	164	295
BS19	3	153	153	140	186	293	293	240	240	112	112	172	176	275	286	164	295
BS19	4	153	153	140	189			240	254	112	112	172	176	240	251	164	295
BS19	5	153	153	140	192	293	293	242	254	112	112	172	176	261	275	164	295
BS19	6	153	153	140	186	293	293	240	254	112	112	176	176	240	255	164	295
BS20	1	153	192	140	189	153	153	240	254	112	112	176	176	231	231	164	164
BS20	2	153	191	140	188	153	153	240	254	112	140	176	176	231	231	164	164
BS20	3	153	191	140	182	153	153	240	246	112	112	176	180	231	255	164	164
BS20	4	153	153	140	182	293	324	240	252	112	112	176	180	226	231	164	166
BS20	5	153	153	140	140	260	293	240	248	112	112	176	180	231	263	164	164
BS20	6	153	191	140	210	153	293	240	242	112	112	176	176	231	255	164	164
BS21	1	153	191	140	202	153	153	240	242	112	112	176	176	231	255	164	164
BS21	2	153	153	182	182			240	256	112	112	176	180	231	260	164	295
BS21	3	153	158	140	193	293	293	240	248	112	112	176	176	231	260	164	295
BS21	4	153	192	140	202	153	293	240	256	112	112	176	176	255	259	164	164
BS21	5	153	191	140	202	153	293	240	254	112	112	176	176	231	255	164	164
BS21	6	153	191			153	293	240	240	112	112	176	176	231	255	164	164
BS22	1	153	153	140	182	293	293	240	248	112	112	176	176	231	263	164	295
BS22	2	153	158	140	182	293	293	240	248	112	112	176	176	231	231	164	295
BS22	3	153	191	140	140	153	293	240	240	112	140	176	176			164	164
BS22	4	153	191	140	140	153	153	240	254	112	112	176	176	231	255	164	164
BS22	5	153	191	140	140	153	293	254	262	112	112	176	176	231	249	164	164
BS22	6	153	153	140	182	293	293	240	252	112	112	176	176	231	257	164	166
BS23	1	153	153	140	140	293	293	240	252	112	112	176	176	231	231	164	295
BS23	2	153	158	140	140	293	293	236	254	112	112	176	186	248	263	164	295
BS23	3	153	191	140	182	153	293	240	248	112	112	176	176	248	263	164	295
BS23	4	153	153	140	182	293	293	240	240	112	112	176	176	248	255	164	295
BS23	5	153	152	140	140	293	301	240	240	112	112	176	180	248	274	164	295
BS23	6	153	153	140	140	293	293	240	240	112	112	176	188	231	254	164	295
BS24	1	153	191	140	186	293	293	240	240	112	112	176	176	255	259	164	164
BS24	2	153	191	140	162	153	153	240	246	112	112	176	176	255	263	164	164
BS24	3	153	153	140	140	293	293	240	254	112	112	176	176	231	255	164	164
BS24	4	153	153	140	140	293	293	254	254	112	112	176	176	231	255	164	164
BS24	5	153	153	140	186	293	293	240	240	112	112	176	188	231	255	164	295
BS24	6	153	191	140	140	153	153	242	242	112	140	176	176	240	240	164	164
BS25	1	153	153	140	182	293	293	240	248	111	111	176	176	231	231	164	295
BS25	2	153	191	140	202	153	153	242	248	112	112	176	176	231	231	164	164
BS25	3	152	192	140	202	153	293	248	248	112	112	176	176	231	241	164	164
BS25	4	153	191	140	202	153	293	240	248	112	112	176	176	231	240	164	164
BS25	5	153	191	140	201	153	293	242	248	112	112	176	176	231	240	164	164
BS25	6	153	191	140	201	153	153	240	246	112	112	176	176	231	259	164	164
BS26	1	153	191	140	210	153	153	240	240	112	112	176	176	231	255	164	164
BS26	2	153	191	140	202	153	293	240	242	112	112	176	176	231	261	164	164
BS26	3	153	153	140	182	293	293	240	244	112	112	176	176	232	262	164	295
BS26	4	153	191	202	210	153	153	236	242	112	112	176	176	231	261	164	164
BS26	5	153	192	140	202	153	293	240	242	112	140	176	176	231	263	164	164
BS26	6	153	192	140	202	153	293	240	242	112	140	176	252	231	252	164	164
Guanshan
GS1	1	158	158	186	186	307	327	234	234	112	112	188	190	226	226	166	297
GS1	2	159	159	186	186	315	319	234	234	112	112	176	186	226	231	166	297
GS1	3	158	158	186	186	315	327	234	234	112	112	188	190	226	226	166	297
GS1	4	158	158	186	186	297	327	234	234	112	112	174	188	226	226	166	297
GS1	5	158	158	186	186	297	315	234	234	112	112	188	188	226	226	166	297
GS1	6	158	158	186	186	319	327	234	234	112	112	188	188	226	226	166	297
GS2	1	158	158	186	186	327	327	234	234	112	112	176	188	226	226	166	297
GS2	2	158	192	182	182	158	158	234	234	112	112			226	226	166	297
GS2	3	158	158	186	186	307	327	234	234	112	112	176	188	226	226	166	297
GS2	4	158	158	182	182	327	327	234	234	112	112	172	172	226	226	166	297
GS2	5	158	158	186	186	315	327	234	234	112	112	176	188	226	226	166	297
GS2	6	158	158	186	186	300	327	234	234	112	112	176	188	226	226	166	166
GS3	1	158	158	182	182	315	327	234	234	112	112	172	188	226	226	166	297
GS3	2	158	158	186	186	297	315	234	234	112	112	176	188	226	226	166	297
GS3	3	158	158	182	182	297	327	234	234	112	112	176	186	226	226	166	297
GS3	4	158	158	186	186	315	327	234	234	112	112	176	188	226	226	166	297
GS3	6	158	158	186	186	315	327	234	234	112	112	176	188	226	226	166	297
GS4	1	158	158	182	182	297	327	234	234	112	112	176	188	226	226	166	297
GS4	2	158	158	186	186	297	327	234	234	112	112	176	188	226	226	166	297
GS4	3	158	158	186	186	327	327	234	234	112	112	188	188	226	226	166	166
GS4	4	158	158	182	182	327	327	234	234	112	112	170	188	226	226	166	297
GS4	5	158	158	186	186	297	327	234	234	112	112	176	188	226	226	166	297
GS4	6	158	158	186	186	307	327	234	234	112	112	188	188	226	226	166	166
GS5	1	158	158	182	182	297	311	234	234	112	112	188	188	226	231	166	297
GS5	2	158	158	182	182	297	319	234	234	112	112	188	188	226	229	166	297
GS5	3	158	158	182	182	297	311	234	234	112	112	172	188	229	231	166	297
GS5	4	158	158	182	182	311	319	234	234	112	112	188	188	226	231	166	297
GS5	5	158	158	182	182	297	319	234	234	112	112	186	188	226	229	166	297
GS5	6	158	158	186	186	297	319	234	234	112	112	188	188	226	231	166	297
GS6	1	158	158	186	186	297	319	234	234	112	112	188	190	226	228	166	297
GS6	2	158	192	182	182	158	158	234	234	112	112	188	228	226	228	166	166
GS6	3	158	192	182	182	158	158	234	234	112	112			226	228	166	166
GS6	4	158	158	182	182	297	311	234	234	112	112	178	188	226	228	166	166
GS6	5	158	192	182	186	158	158	234	234	112	112	178	178	226	228	166	166
GS6	6	158	158	182	182	297	311	234	234	112	112	176	188	228	228	166	166
GS7	1	158	192	182	182	158	158	234	234	112	112	170	226	226	226	166	166
GS7	2	158	192	186	186	158	158	234	234	112	112	176	188	226	226	166	166
GS7	3	158	192	182	182	158	158	234	234	112	112	226	226	226	226	166	166
GS7	4	158	192	182	186	158	158	234	234	112	112	226	226	226	226	166	166
GS7	5	158	192	186	186	158	158	234	234	112	112	188	226	226	226	166	166
GS7	6	153	192	182	182	153	153	246	248	112	140	176	176	231	242	164	164
GS8	1	158	192	182	186	158	158	234	234	112	112	226	226	226	228	164	166
GS8	2	158	192	182	186	158	158	234	234	112	112	226	228	226	228	166	166
GS8	3	158	192	182	182	158	158	234	234	112	112	188	226	226	226	166	166
GS8	4	158	192	182	182	158	158	234	234	112	112	226	228	226	228	164	164
GS8	5	158	192	182	182	158	158	234	234	112	112	226	228	226	228	166	166
GS8	6	158	192	182	186	158	158	234	234	112	112	188	226	226	226	166	297
GS9	1	158	158	186	186	297	327	234	234	112	112	188	188	226	229	166	297
GS9	2	158	158	186	186	315	327	234	234	112	112	188	188	226	231	166	166
GS9	3	158	158	186	186	307	315	234	234	112	112	188	188	226	231	166	166
GS9	4	158	158	186	186	297	307	234	234	112	112	188	188	226	231	166	166
GS9	5	158	158	186	186	299	327	234	235	112	112	188	188	226	231	166	166
GS9	6	158	158	186	186	297	307	234	234	112	112	188	188	226	231	166	166
GS10	1	158	158	186	186	300	307	234	234	112	112	177	188	226	231	164	166
GS10	2	158	158	186	186	307	319	234	234	112	112	176	188	226	226	166	166
GS10	3	158	158	186	186	305	307	234	234	112	112	172	188	226	226	166	297
GS10	4	158	158	186	186	315	319	234	234	112	112	176	188	226	226	166	166
GS10	6	158	158	186	186	315	319	234	234	112	112	178	188	226	226	166	166
GS11	1	158	158	182	182	311	315	234	234	112	112	188	188	226	231	166	297
GS11	2	158	158	186	186	315	315	234	234	112	112	188	188	226	231	166	297
GS11	3	158	192	186	186	297	311	234	234	112	112	188	188	226	231	166	297
GS11	4	158	158	182	182	297	315	234	234	112	112	188	188	226	231	166	297
GS11	5	158	158	182	182	305	315	233	233	112	112	188	188	226	231	166	297
GS11	6	158	158	182	182	297	319	234	234	112	112	176	188	226	231	166	297
GS12	1	158	158	182	182	297	297	234	234	112	112	172	176	226	231	166	297
GS12	2	158	158	182	186	297	311	234	234	112	112	172	176	226	231	166	166
GS12	3	158	158	182	186	297	311	234	234	112	112	188	188	226	231	166	166
GS12	4	158	158	182	182	297	299	235	234	112	112	170	188	226	231	166	297
GS12	5	158	158	182	182	297	297	234	234	112	112	188	188	226	231	166	166
GS12	6	158	193	182	182	158	158	234	234	112	112			226	226	166	297
GS13	1	158	192	182	186	157	157			112	112	188	226	226	226	166	166
GS13	2	158	192	186	186	158	158	234	234	112	112	226	226	226	226	166	166
GS13	3	158	192	186	186	158	158	234	234	112	112	188	226	226	226	166	166
GS13	4	158	192	186	186	158	158	234	234	112	112	188	226	226	226	166	166
GS13	6	158	192	182	186	158	158	234	234	112	112	226	226	226	226	166	166
GS14	1	158	158	182	182	307	307	234	234	112	112	183	188	226	226	166	166
GS14	2	158	158	182	182	307	327	234	234	112	112	188	190	226	226	166	297
GS14	3	158	158	186	186	315	327	234	234	112	112	188	190	226	226	166	297
GS14	4	158	158	186	186	307	327	234	234	112	112	188	190	226	226	166	298
GS14	5	158	158	182	182	315	327	234	234	112	112	188	190	226	226	166	297
GS14	6	158	158	182	182	315	327	234	234	112	112	179	188	226	226	166	298
GS15	1	159	159	186	186	315	327	234	234	112	112	188	190	226	226	166	297
GS15	2	158	158	182	182	315	327	234	234	112	112	188	190	226	226	166	297
GS15	3	158	158	186	186	297	299	234	234	112	112	188	190	226	226	164	164
GS15	4	158	158	182	182	315	327	234	234	112	112	176	188	226	226	166	166
GS15	5	158	158	186	186	297	315	234	234	112	112	188	190	226	226	166	180
GS15	6	158	158	182	182	297	327	234	234	112	112	188	190	226	226	166	231
GS16	1	158	192	186	186	158	158	234	234	112	112	174	177	226	226	166	297
GS16	2	158	192	182	182	158	158	234	234	112	112	226	226	226	226	166	297
GS16	3	158	205	186	186	158	158	234	234	112	112	174	188	226	228	166	297
GS16	4	158	192	186	186	158	158	234	234	112	112	180	226	226	226	166	297
GS16	5	158	192	182	186	158	158	234	234	112	112	188	226	226	226	166	297
GS16	6	158	193	182	182	158	158	234	234	112	112	188	226	226	226	166	297
GS17	1	158	158	186	186	315	315	234	234	112	112	177	188	226	231	166	166
GS17	2	158	158	186	186	297	315	234	234	112	112	176	188	226	231	166	166
GS17	3	158	158	182	182	297	327	234	234	112	112	188	188	226	231	166	166
GS17	4	158	158	182	182	319	327	234	234	112	112	188	188	226	231	166	166
GS17	5	158	192	182	186			234	234	112	112	188	226	226	226	166	166
GS17	6	158	158	186	186	319	327	234	234	112	112	188	188	226	231	166	297
GS18	1	158	158	186	186	307	327	234	234	112	112	176	188	226	231	166	297
GS18	2	158	158	182	182	297	315	234	234	112	112	188	190	226	226	166	297
GS18	3	158	192	182	186			234	234	112	112	202	226	226	226	166	297
GS18	4	158	158	186	186	297	307	234	234	112	112	188	190	226	226	166	297
GS18	5	158	158	186	186	315	327	234	234	112	112	176	188	226	226	166	297
GS18	6	158	158	186	186	315	327	234	234	112	112	188	190	226	226	166	166
GS19	1	158	192	186	186	158	158	234	234	112	112	188	226	226	226	166	166
GS19	2	158	192	182	186	158	158	234	234	112	112	226	226	226	226	166	166
GS19	4	158	192	182	186	158	158	234	234	112	112	226	226	226	226	166	166
GS19	5	158	192	182	186	158	158	234	234	112	112	169	226	226	226	166	166
GS19	6	158	192	182	186	158	158	234	234	112	112	226	226	226	226	166	166
GS22	1	158	158	182	182	315	327	234	234	112	112	188	188	226	231	166	297
GS22	2	158	158	182	182	297	315	234	234	112	112	176	188	226	231	166	297
GS22	3	158	158	186	186	297	327	234	234	112	112	188	188	226	231	166	297
GS22	4	159	159	186	186	297	327	234	234	112	112	190	190	226	231	166	297
GS22	5	158	158	186	186	297	315	234	234	112	112	188	188	226	231	166	166
GS22	6	158	158	186	186	297	297	234	234	112	112	188	188	226	231	166	297
GS23	1	158	158	182	182	297	319	234	234	112	112	174	188	226	228	166	297
GS23	2	158	158	186	186	297	319	234	234	112	112	176	188	228	228	166	297
GS23	3	158	158	182	182	297	297	234	234	112	112	178	188	226	226	166	166
GS23	4	158	158	182	182	297	319	234	234	112	112	188	190	226	228	166	297
GS23	5	158	158	186	186	297	319	234	234	112	112	188	190	228	228	166	297
GS23	6	158	158	186	186	297	319	234	234	112	112	188	190	228	228	166	297
GS24	1	158	158	182	182	315	315	234	234	112	112	188	188	226	226	166	166
GS24	2	158	192	182	182	158	158	234	234	112	112	226	226	226	226	166	166
GS24	3	158	158	186	186	315	327	234	234	112	112	188	190	226	226	166	166
GS24	4	159	159	182	182	315	327	234	234	112	112	188	190	226	226	166	166
GS24	5	158	192	186	186	158	158	234	234	112	112	188	226	226	226	166	166
GS24	6	158	158	182	182	315	315	234	234	112	112	172	188	226	226	166	297
GS25	2	158	158	186	186	307	315	234	234	112	112	172	188	226	226	166	297
GS25	3	158	158	186	186	307	315	234	234	112	112	172	176	226	226	166	297
GS25	4	158	158	182	182	315	315	234	234	112	112	176	188	226	226	166	297
GS25	5	158	158	186	186	315	315	234	234	112	112	188	188	226	226	166	297
GS25	6	158	158	186	186	283	285	234	234	112	112	186	188	226	226	166	297
GS26	1	158	192	186	186	158	158	234	234	112	112	163	179	226	228	166	166
GS26	3	158	192	186	186	158	158	234	234	112	112	176	226	226	226	164	166
GS26	4	158	192	186	186	158	158	234	234	112	112	226	226	226	226	166	166
GS26	5	158	192	186	186	158	158	234	234	112	112	226	226	226	226	164	166
GS26	6	158	192	186	186	158	158	234	234	112	112	226	226	226	226	166	170
Tianlin
TL1	1	154	154	142	182	293	293	248	250	112	112	176	176	231	246	164	295
TL1	2	154	154	140	182	292	292	240	248	112	112	176	176	231	253	164	295
TL1	3	153	153	140	140	292	292	242	260	112	112	172	176	231	247	164	295
TL1	4	154	154	140	182	292	292	242	260	112	112	176	180	231	245	164	295
TL1	5	154	159	182	182	292	292	242	248	112	112	172	176	231	246	164	295
TL1	6	154	154	140	182	293	293	248	248	112	112	172	176	231	246	164	295
TL2	1	152	152	140	140	293	293	240	260	112	112	176	180	231	265	164	295
TL2	2	152	152	140	140	293	293	246	260	112	112	176	176	231	263	164	295
TL2	3	152	152	140	143	293	293	240	246	112	112	176	176	231	240	164	295
TL2	4	152	152	140	171	293	293	240	260	112	112	176	176	231	253	164	295
TL2	5	153	153	182	184	293	293	240	242	112	112	176	176	231	231	164	295
TL2	6	152	152	140	189	293	293	242	260	112	112	176	176	231	263	164	295
TL4	1	154	159	140	182	293	293	242	246	112	112	172	172	231	263	164	295
TL4	2	154	154	182	182	292	292	242	246	112	112	172	172	231	240	164	295
TL4	3	154	159	140	182	293	293	242	242	112	112	176	176	231	263	164	295
TL4	4	154	159	140	182	293	293	240	242	112	112	172	172	231	241	165	295
TL4	5	154	159	182	182	293	293	242	242	112	112	176	188	231	263	164	295
TL4	6	154	159	140	182	292	292	242	250	112	112	172	172	231	240	164	295
TL6	1	154	154	140	182	293	293	240	240	112	112	176	176	231	241	164	295
TL6	2	153	153	140	181	293	293	238	240	112	112	176	180	231	264	164	295
TL6	3	154	158	140	182	293	293	240	242	112	112	176	176	231	264	166	298
TL6	5	153	153	140	182	293	293	240	242	112	112	176	176	231	260	164	295
TL6	6	153	159	182	182	293	297	240	242	112	112	176	176	231	264	164	295
TL8	1	154	154	140	140	293	293	240	250	112	112	176	180	231	231	164	295
TL8	2	154	154	140	140	293	293	240	250	112	112	176	180	231	261	164	295
TL8	3	154	154	140	182	293	293	246	254	112	112	176	180	252	261	164	295
TL8	4	154	158	140	183	292	297	240	240	112	112	176	180	231	263	164	295
TL8	5	153	153	140	186	293	293	240	246	112	112	176	180	231	231	164	295
TL8	6	153	158	140	165	293	293	242	246	112	112	176	188	252	263	164	295
TL9	1	153	153	140	140	293	293	242	248	112	112	176	176	240	263	164	295
TL9	2	153	153	140	140	293	293	242	248	112	112	176	180	259	263	164	295
TL9	3	153	153	140	140	293	293	242	260	112	112	176	176	261	263	164	295
TL9	4	154	158	140	140	293	293	242	242	112	112	172	176	240	263	164	295
TL9	5	153	153	140	140	293	297	242	248	112	112	176	180	231	263	164	295
TL9	6	154	154	140	174	293	293	242	248	112	112	176	180	240	273	164	295
TL10	1	153	153	140	191	292	292	242	246	112	112	172	172	257	263	164	295
TL10	2	154	154	140	172	293	293	242	245	112	112	176	176	253	263	164	295
TL10	3	153	153	140	182	292	292	240	242	112	112	176	176	240	263	164	295
TL10	4	154	154	140	140	293	293	244	264	112	112	176	176	231	261	164	295
TL10	5	153	153	140	140	292	292	242	248	112	112	176	180	234	263	164	295
TL10	6	154	154	140	189	293	293	242	244	112	112	176	176	231	263	164	295
TL11	2	153	153	140	140	293	293	242	242	112	112	176	180	261	265	164	295
TL11	3	153	153	140	186	293	293	240	248	112	112	176	180	261	271	164	164
TL11	4	153	153	140	140	293	293	240	248	112	112	172	176	259	261	164	164
TL11	5	153	153	140	182	293	293	240	242	112	112	176	176	240	261	164	164
TL11	6	153	153	140	140			242	259	112	112	176	176	240	263	164	164
TL12	2	153	158	140	182	293	293	240	240	112	112	176	180	226	261	164	164
TL12	3	153	153	140	182	292	292	240	240	112	112	176	180	240	245	164	166
TL12	4	153	153	140	186	293	293	240	240	112	112	176	176	240	261	164	164
TL12	5	153	153	140	183	293	304	240	242	112	112					164	164
TL12	6	153	158	140	140	293	293	240	240	112	112	186	188	240	252	164	166
TL13	1	153	153	140	189	293	293	250	258	112	112	176	176	234	234	164	295
TL13	2	153	153	140	140	293	293	240	250	112	112	176	176	253	253	164	295
TL13	3	153	153	140	157	293	293	240	250	112	112	176	176	253	255	164	295
TL13	4	153	153	121	140	293	293	240	250	112	112	176	176	253	255	164	295
TL13	5	153	153	140	146	293	293	246	250	112	112	176	180	234	263	164	295
TL13	6	154	154	140	140	293	293	242	250	112	112	176	180	253	253	164	295
TL14	1	154	158	142	142	292	292	242	244	112	112	176	180	231	249	164	295
TL14	2	153	153	140	182	293	293	240	240	112	112	176	176	231	264	164	295
TL14	3	153	159	140	182	292	292	240	242	112	112	176	176	231	256	164	295
TL14	4	154	158	140	182	293	293	240	240	112	112	176	180	231	258	163	295
TL14	5	153	159	142	182	293	293	242	250	112	112	172	176	231	262	164	295
TL14	6	154	159	140	182	292	292	242	256	112	112	176	176	231	250	164	295
TL15	1	153	153	140	140	293	293	250	261	112	112	176	176	231	231	164	295
TL15	2	154	159	140	182	293	293	248	261	112	112	176	176	231	231	164	295
TL15	3	153	159	140	182	293	293	240	261	112	112	176	188	231	231	164	295
TL15	4	153	158	140	182	293	293	261	261	112	112	176	176	231	231	164	295
TL15	5	153	153	140	140	293	293	242	254	112	112	176	176	231	264	164	295
TL15	6	153	159	140	182	293	293	261	261	112	112	176	176	231	231	164	295
TL16	1	153	153	140	146	293	293	242	244	112	112	176	176	231	263	164	295
TL16	2	153	153	140	140	293	293	242	260	112	112	176	176	231	263	164	295
TL16	3	153	153	140	181	293	293	242	246	112	112	176	176	255	263	164	295
TL16	4	154	154	140	183	293	293	242	260	112	112	176	176	263	263	164	295
TL16	5	153	153	127	140	293	293	242	242	112	112	176	180	231	263	164	295
TL16	6	153	158	140	140	293	293	242	248	112	112	176	188	255	263	164	166
TL18	1	154	154	140	182	293	293	248	254	112	112	176	176	231	264	164	295
TL18	2	153	153	140	140	293	293	240	248	112	112	172	176	231	264	164	295
TL18	3	153	159	140	182	293	293	244	261	112	112	176	188	231	231	164	295
TL18	4	154	154	140	140	293	293	244	254	112	112	176	176	231	262	164	295
TL18	5	153	158	140	182	293	293	242	248	111	111	176	188	231	264	164	295
TL18	6	154	154	182	182	293	293	240	248	112	112	176	176	231	263	164	295
TL19	1	153	158	140	182	293	293	240	240	112	112	176	188	255	263	164	166
TL19	2	153	158	140	182	293	297	240	246	112	112	176	176	231	261	164	164
TL19	3	153	191	182	202	153	153	240	242	112	112	176	176	261	267	164	164
TL19	4	154	154	140	182	293	293	240	250	112	112	176	176	261	263	164	166
TL19	5	153	158	140	182	293	293	242	265	112	112	176	176	226	261	164	164
TL19	6	153	153	140	140	293	308	242	265	112	112	176	176	231	261	166	295
TL21	1	153	154	140	140	293	293	242	264	112	112	176	180	231	231	164	295
TL21	2	154	154	140	140	293	293	240	260	112	112	176	176	263	263	164	295
TL21	4	153	153	140	152	293	293	242	242	112	112	176	176	231	231	164	295
TL21	5	154	154	140	151	293	293	244	260	112	112	176	176	231	231	164	295
TL21	6	153	153	140	140	293	293	260	264	112	112	176	176	263	263	164	295
TL22	1	153	191	140	182	153	153	240	246	112	112	176	176	261	263	164	164
TL22	2	153	191	140	185	153	153	240	246	112	112	176	180	261	263	164	164
TL22	3	153	191	140	202	153	153	240	246	112	112	176	176	257	261	164	164
TL22	4	153	191	140	162	153	153	242	246	112	112	176	180	231	263	164	164
TL22	5	154	159	182	182	293	293	240	240	112	112					164	295
TL22	6	153	191	140	140	153	153	240	242	112	112	176	176	261	263	164	164
TL23	1	153	153	140	182	293	293	240	248	112	112	176	176	231	231	164	295
TL23	2	153	191	140	202	153	153	242	248	112	140	176	176	231	267	164	164
TL23	3	153	191	140	140	153	153	240	242	112	140	176	176	231	231	164	164
TL23	4	152	152	140	181	293	293	240	240	111	111	176	180	231	231	164	294
TL23	5	153	191	140	140	153	153	242	242	112	140	172	176	231	264	164	164
TL23	6	153	191	140	202	153	153	240	250	112	112	176	176	231	231	164	164
TL24	1	153	153	140	182	293	293	240	242	112	112	176	180	240	255	164	164
TL24	2	153	153	140	140	268	293	240	261	112	112	172	176	245	267	164	164
TL24	3	153	191	140	202	153	153	248	248	112	112	176	255	231	255	164	164
TL24	4	153	191	140	202	153	153	240	240	112	112	176	180	231	255	164	164
TL24	5	153	191	140	202	153	153	240	244	112	112	176	180	231	267	164	164
TL24	6	153	191	140	201	153	153	240	242	112	112	176	255	255	267	164	164
TL25	1	153	191	140	201	153	153	246	246	112	112	176	176	231	252	164	164
TL25	2	153	191	140	202	153	153	244	244	112	112	172	172	200	231	164	164
TL25	3	153	158	140	182	293	293	244	254	112	112	176	176	231	257	164	295
TL25	4	154	159	182	182	293	293	240	244	112	112	176	180	231	231	164	295
TL25	5	153	191	140	202	153	153	240	244	112	112	172	176	231	231	164	164
TL25	6	154	158	140	182	293	293	244	250	112	112	176	176	231	252	164	295
Simao
SM1	1	153	153	140	188	293	293	240	242	112	112	176	176	231	231	164	164
SM1	2	152	152	140	188	293	293	240	240	112	112	176	176	231	231	164	164
SM1	3	153	153	140	188	293	293	240	240	112	112	176	176	231	231	164	164
SM1	5	153	153	140	192	293	293	240	240	112	112	176	176	183	231	164	164
SM1	6	153	153	140	192	293	293	240	248	112	112	176	176	192	231	164	164
SM4	1	153	153	140	164	293	293	240	242	112	112	172	176	231	231	164	164
SM4	2	153	153	140	140	293	293	240	254	112	112	176	176	231	231	164	164
SM4	3	153	153	140	140	293	293	240	240	112	112	176	176	231	231	164	164
SM4	4	153	153	140	144	293	293	240	258	112	112	176	176	231	231	164	164
SM4	5	153	153	140	140	293	293	240	256	112	112	176	176	231	231	164	164
SM4	6	153	153	140	140	293	293	240	240	112	112	176	176	231	231	164	164
SM6	1	153	153	140	140	293	293	244	246	112	112	176	176	231	231	164	164
SM6	2	153	153	140	184	293	293	240	244	112	112	176	176	231	231	164	164
SM6	3	153	153	140	188	293	293	240	242	112	112	176	176	231	231	164	164
SM6	4	153	153	140	140	293	293	244	248	112	112	176	176	231	231	164	164
SM6	5	153	153	140	140	293	293	244	248	112	112	176	176	231	231	164	164
SM6	6	153	153	140	140	293	293	244	246	112	112	176	176	231	231	164	164
SM7	1	153	153	140	188	293	293	242	248	112	112	176	176	231	231	164	164
SM7	2	153	153	140	140	292	292	244	256	112	112	176	176	231	231	164	164
SM7	3	153	153	140	140	293	293	242	244	112	112	176	180	231	231	164	164
SM7	4	153	153	140	140	293	293	242	242	112	112	176	176	231	231	164	164
SM7	5	153	153	140	180	293	293	242	256	112	112	176	176	231	231	164	164
SM7	6	152	152	140	140	293	293	242	256	112	112	176	176	191	231	164	164
SM9	1	140	153	140	182	293	293	240	256	112	112	176	176	231	231	164	166
SM9	2	140	153	140	140	293	293	240	244	112	112	176	180	232	232	164	166
SM9	3	140	153	140	182	293	293	244	248	112	112	176	176	231	231	164	166
SM9	4	140	153	140	190	293	293	244	260	112	112	176	176	231	231	162	164
SM9	6	140	153	140	140	293	293	244	262	112	112	176	176	231	231	164	164
SM12	1	153	153	140	184	292	292	240	240	112	112	176	176	191	231	164	164
SM12	2	153	153	140	188	293	293	240	240	112	112	176	176	231	231	164	164
SM12	5	153	153	140	188	293	293	240	256	112	112	176	176	191	191	164	164
SM12	6	153	153	140	182	293	293	248	258	112	112	176	176	231	231	164	164
SM18	1	153	153	140	194	293	293	240	242	112	112	176	176	231	231	164	164
SM18	2	152	152	140	180	293	293	242	254	112	112	176	176	231	231	164	164
SM18	3	153	153	140	180	293	293	240	246	112	112	176	176	231	231	164	164
SM18	4	153	153	140	182	293	293	242	244	112	112	176	176	231	255	164	164
SM18	6	153	153	140	140	293	293	242	256	112	112	176	180	231	231	164	164
SM19	1	153	153	140	173	293	293	242	242	112	112	176	176	231	231	164	166
SM19	2	153	153	140	140	292	292	242	242	112	112	176	176	231	231	164	164
SM19	3	153	153	140	190	293	293	242	244	112	112	176	176	231	231	162	166
SM19	4	153	153	140	140	293	293	240	242	112	112	176	180	231	231	164	164
SM19	5	153	153	140	140	293	293	242	258	112	112	176	176	231	231	162	164
SM19	6	153	153	140	140	293	293	240	242	112	112	176	176	231	231	164	164
SM20	2	153	153	140	182	293	293	240	240	112	112	176	176	231	231	164	164
SM20	3	153	153	140	182	293	293	240	240	112	112	176	180	231	231	164	164
SM20	4	153	153	140	155	293	293	240	240	112	112	176	180	191	191	164	164
SM20	5	153	153	140	182	293	293	240	242	112	112	176	176	231	231	164	164
SM22	1	153	153	140	140	293	293	240	256	112	112	176	176	231	231	164	164
SM22	2	153	153	140	140	293	293	240	244	112	112	176	180	191	191	164	164
SM22	3	153	153	140	140	293	293	240	254	112	112	176	180	231	231	164	164
SM22	4	152	152	140	192	293	293	244	254	112	112	176	176	231	231	164	164
SM22	5	153	153	140	188	293	293	242	254	112	112	176	176	231	231	164	164
SM22	6	153	153	140	192	292	292	244	254	112	112	176	180	218	231	164	164
SM26	1	153	153	140	140	293	293	256	256	112	112	176	176	231	231	164	164
SM26	2	153	153	140	140	293	293	240	240	112	112	176	180	231	231	164	164
SM26	3	153	153	140	184	293	293	240	248	112	112	176	176	191	231	164	164
SM26	4	153	153	140	140	293	293	250	256	112	112	176	176	231	231	164	164
SM26	5	153	153	140	140	293	293	252	256	112	112	176	176	231	231	164	164
SM26	6	153	153	140	143	293	293	242	256	112	112	172	176	231	231	164	164
SM29	2	153	153	140	140	293	293	240	248	112	112	176	176	231	231	164	164
SM29	3	153	153	140	188	293	293	246	250	112	112	176	176	231	231	164	164
SM29	4	153	153	140	140	293	293	246	246	112	112	176	176	191	231	164	164
SM29	5	153	153	140	188	293	293	240	246	112	112	176	176	231	231	164	164
SM29	6	153	153	140	140	293	293	240	246	112	112	176	176	191	231	164	164
Yongren
YR2	1	153	153	140	186	293	293	242	248	112	112	176	180	231	231	164	164
YR2	2	153	153	140	186	293	293	240	248	112	112	176	176	231	231	164	164
YR2	3	153	153	140	188	293	293	240	248	112	112	176	176	231	231	164	164
YR2	4	153	153	140	188	293	293	240	248	112	112	176	176	191	231	164	164
YR2	5	153	153	140	186	293	293	240	248	112	112	176	176	231	231	164	164
YR2	6	153	153	140	188	293	293	240	240	112	112	176	176	191	231	164	164
YR3	1	153	153	140	140	293	293	240	248	112	112	176	176	191	231	164	164
YR3	2	153	153	140	140	293	293	240	248	112	112	176	180	231	231	164	164
YR3	3	152	152	140	140	293	293	248	255	112	112	176	176	231	231	164	164
YR3	4	153	153	140	140	293	293	240	242	112	112	176	176	231	231	164	164
YR3	5	153	153	140	182			248	248	112	112	176	176	231	231	164	164
YR3	6	153	153	140	140	293	293	242	248	112	112	176	176	231	231	164	164
YR4	1	153	153	140	192	293	293	242	249	112	112	176	176	231	231	164	164
YR4	2	153	153	140	140	293	293	242	248	112	112	176	176	231	231	164	164
YR4	3	154	154	140	140	293	293	240	248	112	112	176	186	253	263	164	164
YR4	4	153	153	140	184	293	293	241	249			176	176	231	231	164	164
YR4	5	153	153	140	188	293	293	242	249	112	112	176	180	231	231	164	164
YR5	1	153	153	140	182	293	293	240	240	112	112	176	176	231	231	164	164
YR5	2	153	153	140	188	293	293	242	242	112	112	176	176	231	231	164	164
YR5	3	153	153	140	188	293	293	240	242	112	112	176	176	186	231	164	164
YR5	4	153	153	140	140	293	293	240	248	112	112	176	176	231	231	164	164
YR5	5	153	153	140	188	293	293	242	248	112	112	176	176	231	231	164	164
YR5	6	153	153	140	182	293	293	242	248	112	112	176	176	231	231	164	164
YR7	1	153	153	140	188	293	293	240	256	112	112	176	176	231	231	164	164
YR7	2	153	153	140	140	293	293	240	248	112	112	176	176	231	231	164	164
YR7	3	153	153	140	188	293	293	240	245	112	112	176	176	231	231	164	164
YR7	4	153	153	140	140	293	293	240	248	112	112	176	176	231	231	164	164
YR7	5	153	153	140	182	293	293	245	248	112	112	176	176	231	231	164	164
YR7	6	153	153	140	182	293	293	245	248	112	112	176	176	231	231	164	164
YR9	1	153	153	140	182	293	293	240	248	112	112	176	176	231	231	164	164
YR9	2	153	153	140	140	293	293	240	240	112	112	176	180	231	231	164	164
YR9	3	153	153	140	140	293	293	240	248	112	112	176	176	231	231	164	164
YR9	4	153	153	140	182	293	293	240	240	112	112	176	176	231	231	164	164
YR9	5	153	153	140	140	293	293	240	248	112	112	176	176	231	231	164	164
YR9	6	153	153	140	162	293	293	240	254	112	112	176	176	231	231	164	164
YR10	2	152	152	140	182	293	293	242	242	112	112	176	176	231	231	164	164
YR10	4	152	152	140	182	293	293	240	242	112	112	176	176	231	231	164	164
YR10	5	152	152	140	182	293	293	242	249	112	112	176	176	231	231	164	164
YR10	6	153	153	163	182	293	293	240	242	112	112	176	176	231	231	164	164
YR14	1	153	153	140	186	293	293	248	256	112	112	176	180	231	231	164	164
YR14	2	153	153	140	140	293	293	240	256	112	112	176	176	231	231	164	164
YR14	3	153	153	140	186	292	293	242	256	112	112	176	180	231	231	164	164
YR14	4	153	153	140	182	293	293	240	252	112	112	176	176	231	231	164	164
YR14	5	153	153	140	140	293	293	245	252	112	112	176	176	231	231	164	164
YR14	6	153	153	140	140	293	297	240	252	112	112	176	176	231	231	164	164
YR16	1	153	153	140	188	292	293	240	249	112	112	176	176	231	231	164	164
YR16	2	153	153	140	184	292	293	240	249	112	112	176	180	231	231	164	164
YR16	3	153	153	140	182	292	293	242	245	112	112	176	180	231	231	164	164
YR16	5	153	153	140	188	292	293	249	249	112	112	176	180	231	231	164	164
YR17	1	153	153	140	182	293	293	240	240	112	112	176	176	231	231	164	164
YR17	2	153	153	140	184	293	293	240	242	112	112	176	176	231	231	164	164
YR17	3	153	153	140	190	293	293	240	240	112	112	176	176	231	231	164	164
YR17	4	153	153	140	140	293	293	240	242	112	112	176	176	231	231	164	164
YR17	5	153	153	140	190	293	293	240	242	112	112	176	176	231	231	164	172
YR17	6	153	153	140	140	293	293	240	256	112	112	176	176	231	259	164	164
YR18	1	152	158	140	182	293	293	240	271	112	112	188	188	231	259	164	295
YR18	2	153	153	140	182	293	293	240	240	112	112	176	176	231	241	164	295
YR18	3	152	152	140	182	293	293	240	240	112	112	176	176	231	256	164	295
YR18	4	153	158	140	182	293	293	240	240	112	112	176	176	231	264	164	295
YR18	5	153	153	140	182	293	293	240	240	112	112	176	176	231	256	164	295
YR18	6	153	153	140	184	293	293	240	240	112	112	176	176	231	231	164	164
YR22	1	153	153	140	188	293	293	240	240	112	112	176	180	231	241	164	164
YR22	2	153	153	140	140	293	293	240	246	112	112	176	176	231	231	164	164
YR22	3	153	153	140	140	292	293	240	249	112	112	176	176	231	241	164	166
YR22	4	153	153	140	140	293	293	240	240	112	112	176	176	231	231	164	164
YR22	5	153	153	140	140	293	293	240	240	112	112	176	176	231	241	164	164
YR22	6	152	152	140	182	293	293	240	254			176	180	231	231	164	164
YR24	1	151	153	140	182	293	293	242	245	112	112	176	180	231	231	164	164
YR24	2	153	153	140	182	293	293	245	249	112	112	176	180	231	252	164	164
YR24	3	153	153	140	182	293	293	245	247	112	112	176	176	231	231	164	164
YR24	4	153	153	124	140	293	293	240	245	112	112	176	180	231	252	164	164
YR24	5	153	153	140	186	293	293	242	245	112	112	176	180	231	231	164	164
YR24	6	152	152	140	186	293	293	240	245	112	112	176	176	231	231	164	164
YR25	1	153	153	140	182	293	293	242	251	112	112	176	176	231	231	164	164
YR25	2	153	153			293	293	240	242	112	112	176	176	231	231	164	164
YR25	3	153	153	140	140	293	293	240	240	112	112	172	176	231	231	164	164
YR25	4	153	153	140	190	293	293	242	255	112	112	176	176	231	231	164	164
YR25	5	153	153	140	190	292	292	242	264	112	112	172	176	231	231	164	164
YR25	6	153	153	140	140	292	292	240	240	112	112	172	176	231	231	164	164
YR26	1	153	153	140	184	293	293	240	255	112	112	176	176	231	231	164	164
YR26	2	153	153	140	140	293	293	242	251	112	112	176	176	231	231	164	164
YR26	3	152	152	140	184	292	292	240	242	112	112	176	176	231	231	164	164
YR26	4	153	153	140	140	293	293	240	240	112	112	176	176	231	231	164	164
YR26	6	153	153	140	184	293	293	240	242	112	112	176	176	231	231	164	164
YR27	1	153	153	140	186	293	293	240	242	112	112	176	176	231	231	164	295
YR27	2	153	153	180	186	292	292	242	242	112	112	176	176	231	255	164	295
YR27	3	152	152	140	182	293	293	240	242	112	112	176	176	255	276	164	295
YR27	4	152	152	140	140	292	292	240	242	112	112	176	176	255	255	164	295
YR27	5	153	153	140	188	292	292	242	242	112	112	176	176	231	241	164	295
YR27	6	152	152	140	186	293	297	240	242	112	112	176	176	255	255	164	295
Nanping
NP1	1	158	158	190	190	305	313	235	239	112	114	188	188	231	231	166	166
NP1	2	158	158	190	190	305	313	239	239	112	114	188	188	226	231	166	166
NP1	3	158	158	190	190	313	313	239	239	112	112	181	181	231	231	166	166
NP1	4	158	158	190	190	305	313	235	239	114	114	181	181	226	231	166	166
NP1	5	158	158	190	190	313	313	239	239	114	114	181	188	226	231	166	166
NP1	6	158	158	190	190	305	313	235	239	114	114	181	181	231	245	166	166
NP1	7	158	158	190	190	305	313	235	235	112	112	181	181	226	231	166	166
NP1	8	158	158	190	190	305	305	235	235	112	112	181	188	226	231	166	166
NP1	9	158	158	180	180	305	313	239	239	112	112	181	188	226	231	166	166
NP1	10	158	158	180	180	313	313	235	239	112	112	181	181	231	245	166	166
NP2	1	158	158	190	190	305	305	235	239	114	114	188	188	226	231	166	166
NP2	2	158	158	180	180	305	313	235	239	114	114	183	188	228	231	166	166
NP2	3	158	158	180	180	305	305	235	239	112	112	181	188	231	245	166	166
NP2	4	158	158	180	180	305	313	235	239	112	112	188	188	226	231	166	166
NP2	5	158	158	190	190	305	313	239	239	112	112	181	188	226	231	166	166
NP2	6	158	158	180	180	313	313	239	239	112	112	188	188	226	231	166	166
NP2	7	158	158	190	190	305	313	235	239	112	114	181	181	231	231	166	166
NP2	8	158	158	190	190	313	313	239	239	112	114	181	188	231	231	166	166
NP2	9	158	158	190	190	305	305	235	239	112	114	181	188	231	231	166	166
NP2	10	158	158	180	180	305	305	239	239	112	114	181	188	231	231	166	166
NP3	1	158	158	182	182	305	313	239	239	112	114	181	188	231	245	166	166
NP3	2	158	158	182	182	307	307	239	239	112	112	181	181	231	245	166	166
NP3	3	158	158	182	190	313	313	235	239	112	112	181	188	231	245	166	166
NP3	4	158	158	182	182	307	307	235	235	112	112	183	188	226	231	166	166
NP3	5	158	158	182	182	307	307	235	235	112	112	188	188	226	231	166	166
NP3	6	158	158	182	190	307	307	235	239	112	112	181	181	231	245	166	166
NP3	7	158	158	182	182	305	313	235	239	112	112	188	188	231	245	166	166
NP3	8	158	158	190	190	305	313	239	239	112	112	181	188	231	231	166	166
NP3	9	158	158	182	190	305	313	235	235	112	112	181	188	231	231	166	166
NP3	10	158	158	182	182	307	307	235	235	112	112	181	181	228	228	166	166
NP4	1	158	158	182	182	305	305	235	239	112	112	181	188	231	245	166	166
NP4	2	158	158	182	182	305	305	235	239	112	112	181	188	231	231	166	166
NP4	3	158	158	182	182	305	305	235	235	112	112	181	188	226	231	166	166
NP4	4	158	158	182	182	305	305	235	239	112	112	181	188	226	231	166	166
NP4	5	158	158	182	182	311	311	235	239	112	112	181	188	231	231	166	166
NP4	6	158	158	182	182	311	311	235	235	112	112	181	188	231	231	166	166
NP4	7	158	158	190	190	305	307	235	239	112	112	181	188	231	231	166	166
NP4	8	158	158	190	190	305	311	239	239	112	112	181	188	226	231	166	166
NP4	9	158	158	182	182	305	311	235	239	112	112	181	188	226	231	166	166
NP4	10	158	158	182	182	305	305	235	239	112	112	181	181	226	231	164	166
NP5	1	158	158	180	180	311	311	235	239	112	112	181	181	231	231	166	166
NP5	2	158	158	180	180	305	313	239	239	112	112	181	188	231	231	166	166
NP5	3	158	158	182	182	311	311	235	239	112	112	181	188	231	245	166	166
NP5	4	158	158	180	180	305	311	235	235	112	112	181	188	231	231	166	166
NP5	5	158	158	182	182	311	311	235	239	112	112	181	188	231	231	166	166
NP5	6	158	158	180	180	305	313	235	235	112	112	188	188	231	231	166	166
NP5	7	158	158	182	182	311	311	239	239	112	112	181	188	231	231	166	166
NP5	8	158	158	182	182	305	305	239	239	112	112	181	181	226	231	166	166
NP5	9	158	158	182	182	305	313	235	239	112	112	181	188	226	231	166	166
NP5	10	158	158	182	182	305	313	235	239	112	112	181	181	228	231	166	166
NP6	1	158	158	190	190	307	307	235	239	114	114	181	183	228	231	166	166
NP6	2	158	158	182	182	307	307	239	239			181	188	226	231	166	166
NP6	3	158	158	182	182	313	313	239	239	112	112	181	188	231	231	166	166
NP6	4	158	158	190	190	307	307	235	235	114	114	181	188	231	245	166	166
NP6	5	158	158	190	190	307	307	239	239	112	112	181	183	226	231	166	166
NP6	6	158	158	182	190	305	313	235	239	114	114	181	181	231	231	166	166
NP6	7	158	158	190	190	305	313	239	239	112	114	181	188	231	231	166	166
NP6	8	158	158	182	182	305	313	235	239	114	114	181	183	226	231	166	166
NP6	9	158	158	190	190	307	307	235	235	112	112	181	188	226	231	166	166
NP6	10	158	158	190	190	313	313	235	239	114	114	181	188	231	245	166	166
NP7	1	158	158	190	190	307	307	239	239	112	114	181	188	231	245	166	166
NP7	2	158	158	190	190	307	307	235	239	114	114	181	188	231	231	166	166
NP7	3	158	158	190	190	307	307	235	239	112	114	181	183	231	231	166	166
NP7	4	158	158	182	182	313	313	235	239	114	114	181	183	226	231	166	166
NP7	5	158	158	190	190	305	313	235	239	114	114	181	188	226	231	166	166
NP7	6	158	158	182	182	305	313	235	239	112	114	181	181	226	231	166	166
NP7	7	158	158	190	190	307	307	235	239	112	112	181	188	226	231	166	166
NP7	8	158	158	182	182	305	313	235	239	112	114	181	181	226	231	166	166
NP7	9	158	158	182	182	313	313	235	239	112	112	181	188	226	231	166	166
NP7	10	158	158	190	190	305	313	235	235	112	112	181	188	226	231	166	166
NP8	1	158	158	180	180	313	313	235	239	112	112	188	188	228	231	166	166
NP8	2	158	158	180	180	307	307	235	239	112	112	188	188	231	231	166	166
NP8	3	158	158	190	190	307	307	235	239	112	112	181	188	231	231	166	166
NP8	4	158	158	190	190	307	307	235	235	112	112	181	188	228	231	166	166
NP8	5	158	158	180	180	307	307	235	239	112	112	188	188	226	231	166	166
NP8	6	158	158	190	190	307	307	235	235	112	112	181	188	231	245	166	166
NP8	7	158	158	190	190	307	307	239	239	112	112	188	188	231	231	166	166
NP8	8	158	158	190	190	307	307	235	239	112	112	188	188	231	231	166	166
NP8	9	158	158	190	190	307	307	235	239	112	112	181	188	231	231	166	166
NP8	10	158	158	190	190	313	313	235	239	112	112	181	188	228	231	166	166
NP9	1	158	158	182	182	313	313	239	239	112	112	181	188	228	231	166	166
NP9	2	158	158	182	182	313	313	235	235	112	112	181	188	226	231	166	166
NP9	3	158	158	182	182	307	307	239	239	112	112	181	181	226	231	166	166
NP9	4	158	158	190	190	303	313	235	239	112	112	181	188	231	245	166	166
NP9	5	158	158	182	182	307	307	239	239	112	112	181	188	231	231	166	166
NP9	6	158	158	182	182	307	307	235	239	112	112	181	183	245	245	166	166
NP9	7	158	158	182	182	313	313	239	239	112	112	181	188	231	245	166	166
NP9	8	158	158	182	182	303	313	235	235	114	114	181	181	231	245	166	166
NP9	9	158	158	190	190	307	307	235	239	114	114	181	188	231	231	166	166
NP9	10	158	158	182	182	307	307	235	239	112	112	181	188	226	231	166	166
NP10	1	158	158	190	190	305	305	235	235	112	112	181	181	231	231	166	166
NP10	2	158	158	190	190	305	313	239	239	112	114	181	181	231	231	166	166
NP10	3	158	158	190	190	305	313	235	239	112	112	181	188	231	231	166	166
NP10	4	158	158	190	190	305	305	235	235	112	114	181	181	231	231	166	166
NP10	5	158	158	190	190	305	313	235	239	112	114	181	188	226	231	166	166
NP10	6	158	158	190	190	305	313	235	239	112	112	181	188	231	231	166	166
NP10	7	158	158	190	190	305	313	234	239	112	112	181	181	226	231	166	166
NP10	8	158	158	190	190	305	313	239	239	112	114	181	188	231	231	166	166
NP10	9	158	158	180	180	305	305	235	239	112	112	188	188	231	231	166	166
NP10	10	158	158	190	190	305	305	235	239	112	112	188	188	231	231	166	166
NP11	1	158	158	190	190	307	307	235	235	112	112	188	188	231	245	166	166
NP11	2	158	158	182	182	313	313	235	235	112	112	181	188	231	231	166	166
NP11	3	158	158	182	182	307	307	235	239	112	112	181	181	231	231	166	166
NP11	4	158	158	182	182	307	307	235	235	112	112	181	181	231	245	166	166
NP11	5	158	158	182	182	307	307	235	235	112	112	181	181	226	231	166	166
NP11	6	158	158	182	182	307	307	235	239	112	112	181	181	231	245	166	166
NP11	7	158	158	190	190	305	313	235	239	112	112	181	181	228	231	166	166
NP11	8	158	158	182	182	307	307	235	239	114	114	181	181	226	231	166	166
NP11	9	158	158	182	182	307	307	239	239	112	112	181	181	226	231	166	166
NP11	10	158	158	182	182	313	313	235	239	112	114	181	181	226	231	166	166
NP12	1	158	158	182	182	311	311	235	235	112	112	181	181	231	245	166	166
NP12	2	158	158	190	190	305	313	235	239	114	114	181	181	231	231	166	166
NP12	3	158	158	182	182	305	311	235	239	112	112	181	181	226	231	166	166
NP12	4	158	158	182	182	305	305	235	239	112	112	188	188	231	231	166	166
NP12	5	158	158	182	182	305	305	235	235	112	112	181	181	231	231	166	166
NP12	6	158	158	182	182	305	305	235	235	112	112	181	181	226	231	166	166
NP12	7	158	158	182	182	305	313	239	239	112	114	181	181	226	231	166	166
NP12	8	158	158	182	182	305	305	235	239	112	112	181	181	231	231	166	166
NP12	9	158	158	182	182	305	305	239	239	112	112	181	181	226	231	166	166
NP12	10	158	158	182	182	305	311	235	239	112	112	188	188	231	245	166	166
NP13	1	158	158	182	182	311	311	239	239	112	112	181	188	226	231	166	166
NP13	2	158	158	182	182	305	311	235	239	112	112	181	188	226	231	166	166
NP13	3	158	158	182	182	305	313	235	239	112	112	181	188	226	231	166	166
NP13	4	158	158	182	182	305	313	239	239	112	112	188	188	231	245	166	166
NP13	5	158	158	182	182	305	305	239	239	112	112	181	188	231	231	166	166
NP13	6	158	158	182	182	305	313	235	239	112	112	181	188	226	231	166	166
NP13	7	158	158	182	182	305	311	235	239	112	112	188	188	226	231	166	166
NP13	8	158	158	180	180	311	311	235	239	112	112	181	188	245	245	166	166
NP13	9	158	158	180	180	305	305	235	239	112	112	181	188	231	245	166	166
NP13	10	158	158	182	182	311	311	239	239	112	112	181	188	226	231	166	166
NP14	1	158	158	190	190	311	311	235	235	112	112	181	181	231	245	166	166
NP14	2	158	158	182	182	307	307	235	239	112	114	181	181	226	231	166	166
NP14	3	158	158	190	190	307	307	235	239	112	114	181	181	226	231	166	166
NP14	4	158	158	182	182	305	311	235	235	112	112	188	188	231	245	166	166
NP14	5	158	158	182	182	307	307	235	239	112	112	181	181	231	231	166	166
NP14	6	158	158	190	190	307	307	235	239	112	112	181	181	226	231	166	166
NP14	7	158	158	182	182	311	311	235	239	112	114	181	181	231	231	166	166
NP14	8	158	158	190	190	303	311	239	239	112	112	181	181	226	231	166	166
NP14	9	158	158	190	190	307	307	235	235	112	114	181	181	226	231	166	166
NP14	10	158	158	182	182	307	307	235	239	112	112	181	181	226	231	166	166
NP15	1	158	158	182	182	307	307	235	239	112	114	188	188	231	231	166	166
NP15	2	158	158	182	182	307	307	235	239	112	112	181	188	226	231	166	166
NP15	3	158	158	182	182	313	313	235	235	112	112	181	188	231	231	166	166
NP15	4	158	158	182	182	307	307	235	235	112	112	181	188	231	231	166	166
NP15	5	158	158	190	190	313	313	235	239	112	112	181	183	231	231	166	166
NP15	6	158	158	182	182	313	313	235	239	112	112	181	188	231	245	166	166
NP15	7	158	158	182	182	307	307	239	239	112	112	181	181	226	231	166	166
NP15	8	158	158	182	190	307	307	235	239	112	112	181	188	231	245	166	166
NP15	9	158	158	182	182	307	307	239	239	112	112	181	188	231	231	166	166
NP15	10	158	158	182	182	307	307	239	239	112	114	181	181	231	231	166	166
NP16	1	158	158	182	182	307	307	239	239	112	112	181	181	226	231	166	166
NP16	2	158	158	182	182	307	307	235	239	114	114	183	188	231	245	166	166
NP16	3	158	158	182	182	307	307	235	235	112	114	181	181	226	231	166	166
NP16	4	158	158	182	182	307	307	235	239	112	112	181	181	226	231	166	166
NP16	5	158	158	190	190	307	307	235	239			181	181	226	231	166	166
NP16	6	158	158	182	182	307	307	235	239	112	112	181	181	226	231	166	166
NP16	7	158	158	182	182	305	313	239	239	114	114			226	226	166	166
NP16	8	158	158	182	182	313	313	235	239	112	112	183	188	231	245	166	166
NP16	9	158	158	182	182	307	307	235	235	112	112	181	181	226	231	166	166
NP16	10	158	158	190	190	313	313	235	239	112	114	188	188	231	231	166	166
NP17	1	158	158	182	182	307	307	235	239	112	112	181	188	226	231	166	166
NP17	2	158	158	190	190	305	313	235	239	112	112	181	188	231	231	166	166
NP17	3	158	158	182	190	307	307	239	239	112	112	188	188	228	231	166	166
NP17	4	158	158	182	182	307	307	239	239	112	112	188	188	231	231	166	166
NP17	5	158	158	182	182	313	313	235	239	112	112	188	188	231	231	166	166
NP17	6	158	158	182	182	307	307	235	239	112	112	188	188	228	231	166	166
NP17	7	158	158	182	182	307	307	239	239	112	112	188	188	226	231	166	166
NP17	8	158	158	182	190	313	313	239	239	112	112	181	188	231	231	166	166
NP17	9	158	158	182	182	307	307	235	239	112	112	181	181	231	245	166	166
NP17	10	158	158	182	182	307	307	235	239	112	112	188	188	231	245	166	166
NP18	1	158	158	182	182	307	307	235	239	112	112	181	181	226	231	166	166
NP18	2	158	158	182	182	307	307	235	239	112	112	181	181	228	231	166	166
NP18	3	158	158	182	182	307	307	235	235	112	112	181	181	231	231	166	166
NP18	4	158	158	190	190	303	313	239	239	112	112	181	181	231	245	166	166
NP18	5	158	158	182	182	307	307	235	239	112	112	181	181	226	231	166	166
NP18	6	158	158	182	182	305	313	235	239	112	112	181	181	231	245	166	166
NP18	7	158	158	182	182	313	313	239	239	112	112	181	181	231	231	166	166
NP18	8	158	158	182	182	307	307	235	235	112	112	181	181	231	231	166	166
NP18	9	158	158	182	182	313	313	235	239	112	112	181	181	231	231	166	166
NP18	10	158	158	182	182	307	307	235	235	112	112	181	181	226	231	166	166
NP19	1	158	158	190	190	305	313	235	239	112	112	181	181	226	231	166	166
NP19	2	158	158	182	182	305	313	235	239	112	112	181	188	226	231	166	166
NP19	3	158	158	190	190	305	313	235	239	112	112	181	181	231	245	166	166
NP19	4	158	158	182	190	313	313	235	235	112	112	181	188	226	231	166	166
NP19	5	158	158	190	190	305	313	235	235	112	112	181	181	231	245	166	166
NP19	6	158	158	182	182	305	305	235	239	112	112	181	188	231	231	166	166
NP19	7	158	158	182	182	305	305	235	239	112	112	181	181	231	231	166	166
NP19	8	158	158	190	190	305	313	235	239	112	112	181	188	231	231	166	166
NP19	9	158	158	182	182	305	30	239	239	112	112	181	188	228	231	166	166
NP19	10	158	158	182	182	305	305	235	239	112	112	181	188	226	231	166	166
NP20	1	158	158	190	190	307	307	235	239	112	112	181	188	226	231	166	166
NP20	2	158	158	182	182	307	307	239	239	112	112	181	181	226	231	166	166
NP20	3	158	158	190	190	307	307	235	235	112	112	181	181	231	245	166	166
NP20	4	158	158	190	190	307	307	235	239	112	112	181	188	226	231	166	166
NP20	5	158	158	190	190	313	313	235	239	112	112	188	188	231	231	166	166
NP20	6	158	158	190	190	313	313	239	239	112	112	181	181	226	231	166	166
NP20	7	158	158	190	190	307	307	235	239	112	112	181	188	231	245	166	166
NP20	8	158	158	190	190	307	307	235	239	112	112	181	188	231	231	166	166
NP20	9	158	158	190	190	307	307	235	235	112	112	181	181	226	231	166	166
NP20	10	158	158	190	190	307	307	235	239	112	112	181	181	231	231	166	166
NP21	1	158	158	190	190	307	307	239	239	112	112	181	181	231	231	166	166
NP21	2	158	158	190	190	307	307	235	235	112	112	188	188	226	231	166	166
NP21	3	158	158	190	190	313	313	235	235	112	112	181	181	226	231	166	166
NP21	4	158	158	190	190	307	307	235	239	112	112	181	181	231	231	166	166
NP21	5	158	158	182	182	307	307	235	235	112	112	181	181	226	231	166	166
NP21	6	158	158	182	182	305	313	235	239	112	112	188	188	231	231	166	166
NP21	7	158	158	190	190	313	313	235	239	112	112	181	181	231	231	166	166
NP21	8	158	158	182	182	307	307	235	239	112	112	188	188	228	231	166	166
NP21	9	158	158	190	190	307	307	239	239	112	112	181	181	226	231	166	166
NP21	10	158	158	182	182	313	313	235	235	112	112	181	181	231	245	166	166
NP22	1	158	158	182	182	305	313	235	239	112	112	181	188	231	231	166	166
NP22	2	158	158	182	182	305	305	239	239	112	112	181	188	226	231	166	166
NP22	3	158	158	182	182	305	311	235	239	112	112	181	188	226	231	166	166
NP22	4	158	158	182	182	305	311	239	239	112	112	188	188	226	231	166	166
NP22	5	158	158	190	190	305	311	235	235	112	114	181	188	231	245	166	166
NP22	6	158	158	182	182	305	305	235	239	112	112	181	181	231	231	166	166
NP22	7	158	158	182	182	305	311	235	239	112	112	181	188	231	245	166	166
NP22	8	158	158	182	182	307	307	235	235	112	112	181	188	226	231	166	166
NP22	9	158	158	182	182	307	307	235	239	112	114	181	188	231	231	166	166
NP22	10	158	158	182	182	305	313	235	239	112	112	181	188	226	231	166	166
NP23	1	158	158	182	182	307	307	239	239	112	112	188	188	231	231	166	166
NP23	2	158	158	190	190	307	307	235	239	112	112	181	181	231	231	166	166
NP23	3	158	158	182	182	313	313	235	239	112	112	181	181	231	231	166	166
NP23	4	158	158	190	190	313	313	235	239	112	112	181	181	231	231	166	166
NP23	5	158	158	190	190	307	307	235	239	112	112	181	181	231	231	166	166
NP23	6	158	158	182	182	303	313	235	239	112	114	181	181	231	231	166	166
NP23	7	158	158	182	182	307	307	235	239	112	112	181	181	231	245	166	166
NP23	8	158	158	190	190	307	307	235	235	112	114	181	181	231	245	166	166
NP23	9	158	158	182	182	307	307	239	239	112	114	181	181	226	231	166	166
NP23	10	158	158	182	182	307	307	235	235	112	112	181	181	226	231	166	166
NP24	1	158	158	182	182	303	313	235	235	112	114	181	181	228	231	166	166
NP24	2	158	158	182	182	305	313	235	239	112	112	181	181	228	231	166	166
NP24	3	158	158	182	182	305	313	235	235	114	114	181	188	228	231	166	166
NP24	4	158	158	182	182	307	307	235	239	112	112	181	188	226	231	166	166
NP24	5	158	158	182	190	307	307	235	235	112	112	181	188	231	231	166	166
NP24	6	158	158	182	182	303	313	239	239	112	114	181	181	226	228	166	166
NP24	7	158	158	182	182	313	313	235	239	112	112	181	181	226	231	166	166
NP24	8	158	158	182	182	305	313	235	235	112	112	188	188	226	231	166	166
NP24	9	158	158	182	182	305	313	235	239	112	112	181	181	228	231	166	166
NP24	10	158	158	182	182	305	313	235	239	112	112	181	188	228	231	166	166
NP25	1	158	158	190	190	305	305	235	235	112	112	181	183	226	231	166	166
NP25	2	158	158	182	182	305	305	235	239	112	114	181	181	231	245	166	166
NP25	3	158	158	190	190	313	313	239	239	112	114	181	181	231	231	166	166
NP25	4	158	158	190	190	305	305	239	239	112	112	181	181	231	231	166	166
NP25	5	158	158	190	190	305	313	235	239	112	112	181	181	231	231	166	166
NP25	6	158	158	182	182	305	305	239	239	112	114	181	181	226	231	166	166
NP25	7	158	158	190	190	313	313	235	239	112	114	181	181	226	231	166	166
NP25	8	158	158	190	190	305	313	235	239	112	114	188	188	231	245	166	166
NP25	9	158	158	190	190	313	313	235	239	114	114	181	181	226	231	166	166
NP25	10	158	158	190	190	305	313	235	239	114	114	181	181	231	231	166	166
NP26	1	158	158	182	182	313	313	235	239	112	114	188	188	231	231	166	166
NP26	2	158	158	190	190	307	307	235	235	112	112	181	181	231	231	166	166
NP26	3	158	158	182	182	305	313	235	239	112	112	181	181	231	231	166	166
NP26	4	158	158	190	190	307	307	235	239	112	112	181	181	231	231	166	166
NP26	5	158	158	190	190	307	307	235	235	112	112	181	181	231	231	166	166
NP26	6	158	158	182	182	313	313	239	239	112	112	181	181	231	231	166	166
NP26	7	158	158	182	182	307	307	239	239	112	112	188	188	231	231	166	166
NP26	8	158	158	182	182	307	307	235	239	112	112	181	181	228	231	166	166
NP26	9	158	158	182	182	307	307	235	239	112	112	181	181	226	231	166	166
NP26	10	158	158	182	182	313	313	235	239	112	114	181	181	231	231	166	166
NP27	1	158	158	182	182	307	307	239	239	112	112	181	188	226	231	166	166
NP27	2	158	158	190	190	313	313	235	239	112	112	181	188	231	245	166	166
NP27	3	158	158	182	182	307	307	235	239	112	112	181	188	231	231	166	166
NP27	4	158	158	190	190	307	307	235	239	112	112	188	188	231	231	166	166
NP27	5	158	158	190	190	307	307	239	239	112	112	181	181	231	231	166	166
NP27	6	158	158	182	182	307	307	235	239	112	112	181	188	231	245	166	166
NP27	7	158	158	182	182	307	307	235	235	112	112	181	181	231	245	166	166
NP27	8	158	158	190	190	307	307	235	239	112	112	188	188	231	231	166	166
NP27	9	158	158	190	190	307	307	235	239	112	112	188	188	226	231	166	166
NP27	10	158	158	182	190	313	313	235	239	112	112	181	188	226	231	166	166
NP28	1	158	158	180	180	313	313	235	235	112	112	181	181	231	231	166	166
NP28	2	158	158	180	180	305	313	239	239	112	112	181	181	231	231	166	166
NP28	3	158	158	190	190	305	313	235	235	112	112	181	181	226	231	166	166
NP28	4	158	158	190	190	303	313	235	235	114	114	188	188	226	231	166	166
NP28	5	158	158	190	190	305	313	235	239	114	114	181	183	231	231	166	166
NP28	6	158	158	190	190	313	313	235	239	114	114	181	181	226	231	166	166
NP28	7	158	158	180	180	305	313	235	239	114	114	181	183	231	231	166	166
NP28	8	158	158	180	180	305	313	235	235	112	114	181	181	231	231	166	166
NP28	9	158	158	180	180	307	307	239	239	112	114	181	181	231	231	166	166
NP28	10	158	158	190	190	313	313	235	239	112	112	181	183	231	231	166	166
NP29	1	158	158	182	182	305	313	239	239	112	112	181	181	226	231	166	166
NP29	2	158	158	182	182	303	313	239	239	112	112	181	181	231	231	166	166
NP29	3	158	158	190	190	305	313	239	239	112	112	181	181	226	231	166	166
NP29	4	158	158	190	190	303	305	235	235	114	114	181	181	231	231	166	166
NP29	5	158	158	182	182	305	305	239	239	112	114	181	181	231	231	166	166
NP29	6	158	158	182	182	313	313	235	239	112	112	181	181	231	231	166	166
NP29	7	158	158	182	182	305	305	235	235	112	114	188	188	231	231	166	166
NP29	8	158	158	182	182	305	305	235	239	112	114	181	181	231	231	166	166
NP29	9	158	158	182	182	305	305	235	235	112	112	181	181	231	231	166	166
NP29	10	158	158	182	182	305	305	235	239	112	114	181	181	226	231	166	166
NP30	1	158	158	182	182	307	307	235	235	112	114	188	188	231	231	166	166
NP30	2	158	158	190	190	305	313	235	239	112	112	181	181	226	231	166	166
NP30	3	158	158	182	182	307	307	235	235	112	112	188	188	231	231	166	166
NP30	4	158	158	182	182	303	313	235	239	112	112	188	188	231	245	166	166
NP30	5	158	158	182	182	307	307	235	239	112	112	181	181	226	231	166	166
NP30	6	158	158	190	190	305	313	235	239	112	114	181	181	226	231	166	166
NP30	7	158	158	182	182	313	313	239	239	112	112	188	188	226	231	166	166
NP30	8	158	158	182	182	307	307	235	239	112	114	188	188	226	231	166	166
NP30	9	158	158	182	182	313	313	239	239	112	114	181	188	226	231	166	166
NP30	10	158	158	182	182	305	313	235	235	114	114	181	188	226	231	166	166
